# Supplementary material for: Discoloration of Historical Plastic Objects: New Insight into the Degradation of β-Naphthol Pigment Lakes
Source: Polymers (Basel). 2021 Jul 12;13(14):2278. doi: 10.3390/polym13142278 (PMC8309268; doi:10.3390/polym13142278)
Supplement: Supplementary file 1 [file polymers-13-02278-s001.zip]

Archive with 1 entries (1 files):
- polymers-1197389-supplementary.pdf
